# Supplementary material for: The significance of PD-1/PD-L1 imbalance in ulcerative colitis
Source: PeerJ. 2023 May 31;11:e15481. doi: 10.7717/peerj.15481 (PMC10239227; doi:10.7717/peerj.15481)
Supplement: Supplemental Information 1 [file peerj-11-15481-s001.xlsx]

## Sheet: mild uc
number	gender	age	BMI	smoking	drinking	lesions	course（month）	mayo	PD-1/monocyte	PD-L1/epithelium	PD-L1/monocyte	sPD-1	sPD-L1	PD-1/T	PD-1/CD4+T	PD-1/CD8+T	Th1	Th17
1	female	50	20.4876	NO	NO	E1	36	3	0	0	0.03	33.43	378.003	0.1126	0.182	0.1127	0.095	0.023
2	female	46	22.5981	YES	YES	E1	48	3	0.06	0.03	0.07	32.9834	131.82	0.0871	0.1564	0.1005	0.153	0.017
3	male	51	25.8065	NO	NO	E1	48	5	0	0.01	0.03	38.0608	201.869	0.0788	0.1362	0.135	0.206	0.03
4	male	38	22.0522	NO	NO	E1	48	4	0	0	0.01	50.4659	263.721	0.1018	0.1567	0.1303	0.33	0.025
5	male	38	22.6562	NO	NO	E1	48	4	0.03	0.03	0.01	42.5816	322.746	0.0871	0.1564	0.1005	0.178	0.017
6	female	32	25.0135	NO	NO	E1	39	4	0.04	0.05	0.07	38.6218	394.173	0.0979	0.0647	0.0282	0.168	0.009
7	male	23	26.8122	NO	YES	E2	48	4	0	0.01	0.03	42.919	278.583	0.0961	0.063	0.0284	0.155	0.037
8	male	33	26.7299	NO	NO	E3	36	5	0	0.02	0.06	57.5553	170.229	0.1222	0.1811	0.1423	0.161	0.016
9	male	66	27.1739	NO	YES	E3	12	5	0	0.01	0.03	34.668	285.748	0.0788	0.1362	0.135	0.106	0.04
10	male	30	24.7676	NO	NO	E3	24	5	0.01	0	0.02	39.263	356.121	0.1019	0.1417	0.1116	0.095	0.023
11	female	34	22.0932	NO	NO	E3	120	3	0.05	0.01	0.03	38.7907	371.464	0.0976	0.1662	0.1104	0.056	0.018
12	female	60	26.4381	NO	NO	E1	96	3	0.02	0.02	0.06	33.0374	263.721	0.1085	0.1719	0.1019	0.105	0.024
13	female	51	22.3757	NO	NO	E1	84	5	0.01	0.02	0.04	34.8605	322.746	0.0766	0.1291	0.1324	0.234	0.021
14	male	36	20.898	NO	NO	E1	12	5	0	0	0.01	38.4218	113.644	0.1026	0.1676	0.1193	0.206	0.03
15	female	57	22.4082	NO	NO	E3	48	5	0.05	0.03	0.07	36.8605	221.689	0.0949	0.1672	0.1187	0.169	0.025
16	female	68	22.0386	NO	NO	E1	84	5	0.07	0.05	0	39.5524	175.758	0.0804	0.157	0.0576	0.139	0.012
17	female	56	20.061	NO	NO	E1	132	5	0.06	0.02	0.03	35.5345	297.97	0.1066	0.175	0.1433	0.288	0.007
18	female	39	20.0692	NO	NO	E3	24	3	0	0.03	0.03	36.8705	216.937	0.0317	0.0407	0.0336	0.168	0.01
19	male	45	21.2585	NO	NO	E1	24	3	0	0.01	0.03	42.806	262.72	0.0215	0.0459	0.0143	0.234	0.021
20	male	57	19.0311	YES	NO	E1	6	5	0.04	0	0.06	39.1676	219.937	0.1104	0.124	0.112	0.169	0.025
21	male	32	20.7031	NO	NO	E2	11	5	0	0.02	0.11	38.1503	275.633	0.0571	0.0734	0.0551	0.09	0.009
22	female	63	18.4265	NO	NO	E1	36	4	0	0	0.03	34.9604	121.415	0.0481	0.0801	0.0378	0.127	0.006
23	male	50	27.7447	YES	YES	E3	24	5	0.04	0.02	0.07	34.5507	311.874	0.0405	0.0869	0.0469	0.125	0.043
24	male	50	20.3125	NO	NO	E2	48	3	0	0	0.05	37.026	175.39	0.0623	0.0979	0.0718	0.122	0.015
25	male	66	19.0311	NO	NO	E3	12	4	0.03	0	0.04	36.5524	275.558	0.039	0.0531	0.0465	0.166	0.023

## Sheet: moderate uc
number	gender	age	BMI	smoking	drinking	lesions	course（month）	mayo	PD-1/monocyte	PD-L1/epithelium	PD-L1/monocyte	sPD-1	sPD-L1	PD-1/T	PD-1/CD4+T	PD-1/CD8+T	Th1	Th17
1	male	47	25.4327	NO	NO	E1	36	8	0.02	0.02	0.06	33.66	327.687	0.1179	0.1943	0.0945	0.29	0.059
2	male	28	25.0762	NO	NO	E1	12	6	0.01	0.01	0.09	35.24	279.729	0.0976	0.3458	0.102	0.279	0.048
3	female	30	17.9089	NO	NO	E2	24	8	0	0.01	0.07	44.08	395.393	0.0854	0.2063	0.0666	0.239	0.047
4	femae	32	19.1001	NO	NO	E2	12	9	0.05	0.01	0.15	36.22	314.898	0.0797	0.378	0.06	0.269	0.041
5	male	28	20.9366	NO	NO	E3	38	10	0.07	0.01	0.11	44.43	362.246	0.0917	0.2009	0.1161	0.126	0.017
6	female	56	19.5918	NO	NO	E2	24	8	0.08	0.04	0.1	33.15	276.373	0.1126	0.182	0.1127	0.368	0.027
7	female	33	19.6052	NO	NO	E3	24	10	0	0.06	0.12	33.61	346.221	0.1018	0.1567	0.1303	0.31	0.02
8	male	58	23.8751	NO	NO	E3	240	10	0	0.02	0.08	36.86	325.87	0.1222	0.1811	0.1423	0.487	0.046
9	male	18	23.3067	NO	NO	E3	24	9	0.04	0.05	0.05	33.91	229.706	0.1389	0.1867	0.1644	0.267	0.02
10	female	44	23.4375	NO	NO	E2	24	9	0.1	0.05	0.11	47.19	519.689	0.1019	0.1417	0.1116	0.122	0.015
11	female	54	22.9398	NO	NO	E2	36	9	0.04	0.02	0.07	37.36	132.203	0.1085	0.1719	0.1019	0.213	0.008
12	female	23	25.2493	NO	NO	E3	12	10	0.02	0.05	0.07	32.88	415.781	0.2532	0.3444	0.3492	0.258	0.014
13	female	57	25.4767	NO	NO	E3	36	8	0.01	0.06	0.13	35.76	424.462	0.2432	0.4409	0.2165	0.327	0.01
14	female	48	21.7993	NO	YES	E3	36	8	0.02	0.04	0.07	38.88	297.97	0.1761	0.3333	0.172	0.312	0.041
15	male	66	24.2215	YES	YES	E3	24	7	0.02	0.05	0.1	37.11	219.937	0.1035	0.3641	0.0941	0.303	0.024
16	male	57	26.8519	YES	YES	E3	72	10	0.07	0.03	0.05	40.55	275.633	0.1762	0.1975	0.2269	0.372	0.031
17	female	54	20.1348	NO	NO	E3	120	7	0.08	0.02	0.06	33.2	488.859	0.0992	0.1863	0.1249	0.2125	0.0076
18	female	47	21.4844	NO	NO	E2	216	8	0.1	0.04	0.09	39.22	229.706	0.083	0.1831	0.0679	0.153	0.017
19	male	66	23.4375	YES	YES	E3	36	9	0.01	0.01	0.08	34.22	346.421	0.0992	0.1863	0.1249	0.158	0.024
20	male	61	20.8117	NO	NO	E3	18	9	0.09	0	0.15	33.43	423.353	0.083	0.1831	0.0679	0.412	0.032
21	male	50	21.4692	NO	NO	E2	36	6	0.06	0	0.09	51.33	392.136	0.32	0.1618	0.1014	0.105	0.024
22	male	45	23.3355	NO	NO	E2	120	8	0.07	0.04	0.07	41.35	378.003	0.1742	0.0845	0.0411	0.311	0.02
23	male	40	18.8189	NO	NO	E3	84	8	0.03	0.05	0.11	44.79	467.987	0.1549	0.0795	0.0706	0.166	0.023
24	female	44	20.9366	NO	NO	E1	72	6	0	0.02	0.06	34.5507	242.108	0.1331	0.2185	0.1963	0.277	0.022
25	male	65	26.5625	NO	NO	E3	36	10	0.04	0.05	0.07	38.2503	547.834	0.1152	0.0729	0.0673	0.221	0.02
26	male	50	17.6254	NO	NO	E3	36	9	0.07	0.05	0.1	32.3915	270.36	0.1231	0.167	0.1385	0.2496	0.042
27	female	33	24.1672	YES	NO	E3	84	8	0.04	0.02	0.05	37.026	436.746	0.0229	0.0291	0.0258	0.328	0.0642
28	male	58	20.2812	NO	NO	E3	60	8	0.02	0.05	0.12	39.85	356.211	0.1821	0.0897	0.0839	0.289	0.026
29	male	58	24.3865	YES	NO	E3	216	8	0.01	0.01	0.13	46.67	413.343	0.0456	0.0956	0.0798	0.321	0.039
30	male	28	20.83	NO	NO	E3	3	9	0.07	0.04	0.05	37.45	372.036	0.1045	0.1378	0.1463	0.188	0.034

## Sheet: severe uc
number	gender	age	BMI	smoking	drinking	lesions	course（month）	mayo	PD-1/monocyte	PD-L1/epithelium	PD-L1/monocyte	sPD-1	sPD-L1	PD-1/T	PD-1/CD4+T	PD-1/CD8+T	Th1	Th17
1	male	31	25.51	NO	NO	E2	24	11	0.08	0.04	0.12	49.8993	426.43	0.1136	0.1496	0.1165	0.372	0.031
2	male	33	16.61	NO	NO	E3	6	12	0.09	0	0.15	56.4083	576.761	0.1269	0.1697	0.1118	0.269	0.07
3	male	48	23.88	YES	YES	E3	300	12	0.08	0.05	0.08	33.6649	337.687	0.1251	0.4698	0.0932	0.424	0.03
4	female	31	28.2	YES	YES	E3	12	12	0.15	0.06	0.11	35.2434	289.629	0.1194	0.1594	0.1165	0.329	0.0642
5	female	30	25.25	NO	NO	E2	24	12	0.14	0.02	0.09	44.0758	495.393	0.0846	0.1753	0.0923	0.258	0.014
6	female	54	22.67	NO	NO	E2	36	11	0.11	0.04	0.09	96.2172	314.998	0.0639	0.1673	0.0358	0.213	0.008
7	male	30	20.32	NO	NO	E1	15	11	0.1	0.05	0.11	44.4326	393.898	0.1025	0.3479	0.1022	0.13	0.042
8	male	60	22.15	YES	YES	E3	12	11	0.06	0.04	0.06	47.5805	459.822	0.1423	0.1785	0.1787	0.247	0.018
9	female	46	23.24	YES	NO	E3	24	11	0.08	0	0.09	49.1724	477.902	0.1109	0.1673	0.1505	0.289	0.041
10	male	24	21.55	NO	NO	E3	36	11	0.09	0.05	0.07	33.147	296.373	0.1063	0.3716	0.1011	0.381	0.012
11	male	60	22.65	NO	NO	E3	216	12	0.02	0.05	0.16	33.6053	356.121	0.2077	0.1237	0.0726	0.458	0.083
12	male	58	16.53	YES	YES	E3	240	11	0	0.02	0.11	44.668	496.922	0.1321	0.4619	0.1069	0.487	0.046
13	male	56	24.39	YES	NO	E3	2	11	0.12	0.05	0.1	46.8605	323.67	0.1478	0.3609	0.1352	0.405	0.028
14	male	63	22.04	NO	NO	E3	132	12	0.07	0.05	0.12	33.908	444.925	0.139	0.3005	0.1395	0.279	0.048
15	male	57	21.2	NO	NO	E3	144	12	0.1	0.04	0.09	47.1863	549.349	0.0931	0.1046	0.1118	0.168	0.009
16	male	44	17.69	NO	NO	E3	96	11	0.13	0.05	0.05	37.3629	458.379	0.1041	0.1573	0.0778	0.2125	0.0076
17	male	51	21.47	NO	NO	E3	84	11	0.12	0.06	0.11	32.8768	515.781	0.1514	0.2529	0.3209	0.337	0.016
18	female	72	18.89	NO	NO	E3	24	11	0.08	0.04	0.08	35.758	427.462	0.1497	0.1712	0.2359	0.124	0.055
19	female	56	21.8	NO	NO	E3	6	11	0.11	0.05	0.07	38.8841	424.359	0.2661	0.1617	0.0793	0.568	0.018
20	male	70	17.99	NO	NO	E3	40	12	0.07	0.03	0.13	37.1095	466.932	0.195	0.1171	0.0655	0.126	0.017
21	male	49	28.89	YES	YES	E3	96	11	0.1	0.02	0.05	40.5496	443.93	0.1426	0.0591	0.0691	0.397	0.086
22	male	38	18.12	NO	NO	E3	6	11	0.02	0.06	0.18	50.5509	546.784	0.2826	0.1789	0.0728	0.337	0.036
23	male	66	19.03	YES	YES	E1	12	11	0	0.04	0.09	34.2231	588.859	0.1288	0.228	0.2282	0.268	0.072
24	female	53	23.73	NO	NO	E3	216	11	0.04	0.02	0.17	56.1	426.946	0.081	0.0567	0.0487	0.239	0.047
25	male	43	19.05	NO	NO	E2	156	11	0.11	0	0.09	51.19	501.74	0.2569	0.3164	0.3438	0.396	0.086

## Sheet: healthy control
number	gender	age	BMI	smoking	drinking	PD-1/monocyte	PD-L1/epithelium	PD-L1/monocyte	sPD-1	sPD-L1	PD-1/T	PD-1/CD4+T	PD-1/CD8+T	Th1	Th17
1	male	33	24.1517	NO	NO	0	0	0	33.4297	255.008	0.0753	0.0758	0.1071	0.116	0.011
2	male	30	24.7721	NO	YES	0	0	0.01	40.652	173.15	0.0545	0.0659	0.0964	0.101	0.007
3	female	30	21.9671	NO	NO	0	0	0	51.9172	368.311	0.083	0.1444	0.0875	0.08	0.013
4	female	25	20.9566	NO	YES	0	0	0	37.8834	303.056	0.0468	0.0613	0.0437	0.15	0.012
5	male	30	18.5879	YES	YES	0.01	0	0.01	46.157	264.054	0.0419	0.0692	0.0414	0.123	0.01
6	male	43	23.9869	NO	NO	0	0	0	36.297	197.926	0.0851	0.1714	0.1191	0.16	0.016
7	female	53	19.563	NO	NO	0	0	0	36.8605	130.284	0.0901	0.1528	0.107	0.147	0.014
8	female	47	21.2306	YES	NO	0	0	0	34.4842	143.643	0.0629	0.1253	0.0449	0.05	0.01
9	male	50	22.8571	NO	NO	0	0	0	38.9781	354.948	0.0808	0.0855	0.0577	0.074	0.014
10	female	47	25.721	NO	NO	0	0	0	42.6936	217.83	0.0684	0.0822	0.1175	0.075	0.011
11	male	27	24.4857	NO	YES	0	0.01	0	46.0306	244.499	0.0851	0.0942	0.0993	0.076	0.017
12	male	51	25.6055	NO	YES	0	0	0	39.0286	275.961	0.0456	0.0956	0.0798	0.087	0.015
13	female	40	25.3906	YES	YES	0	0.01	0	51.333	224.486	0.0766	0.1291	0.1324	0.127	0.006
14	female	29	20.0796	NO	YES	0	0	0	35.8636	243.475	0.1026	0.1676	0.1193	0.152	0.017
15	male	55	23.3011	NO	YES	0	0	0	45.1237	301.35	0.0949	0.1672	0.1187	0.068	0.007
16	male	37	25.0298	NO	NO	0	0	0	34.0014	285.748	0.0804	0.157	0.0576	0.106	0.007
17	female	32	17.9931	YES	YES	0	0	0	34.668	221.689	0.1066	0.175	0.1433	0.17	0.012
18	male	45	28.8889	NO	NO	0	0	0	31.806	183.812	0.1109	0.1673	0.1505	0.085	0.007
19	female	36	18.9249	NO	NO	0	0	0.01	37.126	286.073	0.0395	0.0511	0.0571	0.069	0.01
20	male	47	23.3091	NO	NO	0	0	0	41.3135	171.707	0.0407	0.059	0.0553	0.062	0.005
21	female	63	19.0451	YES	NO	0	0	0	44.9858	213.954	0.0411	0.0577	0.0566	0.133	0.007
22	male	50	20.7612	NO	NO	0	0	0	33.6306	264.054	0.0407	0.1129	0.0286	0.068	0.013
23	male	66	17.7999	YES	NO	0	0	0	35.0591	258.37	0.0484	0.1339	0.0317	0.133	0.012
24	female	52	18.75	NO	YES	0	0	0	35.3573	204.37	0.0346	0.0608	0.0257	0.033	0.013
25	female	50	20.2812	NO	YES	0	0	0.01	31.8883	197.58	0.0389	0.06	0.0631	0.035	0.009
26	male	44	16.5289	YES	YES	0	0	0	35.986	136.84	0.0307	0.0402	0.0408	0.144	0.006
27	male	65	21.2031	NO	YES	0	0.01	0	37.1935	323.978	0.0368	0.0749	0.1086	0.032	0.007
28	female	57	24.841	NO	NO	0	0	0	37.4484	264.03	0.0477	0.1364	0.0217	0.056	0.009
29	female	33	18.75	NO	NO	0	0	0	34.5507	126.052	0.0765	0.0577	0.046	0.086	0.018
30	female	58	18.026	NO	NO	0.01	0	0	33.0374	131.82	0.027	0.0608	0.0195	0.056	0.018

## Sheet: acute enteritis
number	gender	age	height	weight	smoking	drinking	BMI	corse（month）	PD-1/monocyte	PD-L1/epithelium	PD-L1/monocyte
1	male	49	1.65	65	YES	YES	23.8751	3	0	0	0.01
2	female	42	1.7	69	NO	NO	23.8754	0.25	0	0	0
3	female	38	1.64	52	NO	NO	19.3337	0.5	0	0	0
4	male	53	1.65	60	YES	YES	22.0386	0.5	0	0	0.01
5	male	49	1.78	95	NO	NO	29.9836	0.33	0	0	0.01
6	female	57	1.57	43	NO	NO	17.4449	0.75	0	0	0
7	female	58	1.78	65	NO	NO	20.5151	2	0	0	0
8	male	34	1.73	57	YES	YES	19.0451	1	0	0	0
9	female	27	1.8	75	NO	NO	23.1481	2	0	0	0.01
10	male	36	1.7	61	NO	NO	21.1073	1	0	0	0
11	female	37	1.6	45	NO	NO	17.5781	0.5	0	0	0.02
12	female	57	1.75	65	NO	NO	21.2245	0.13	0	0	0.01
13	male	66	1.65	54	YES	YES	19.8347	0.5	0	0	0
14	male	56	1.68	45	NO	NO	15.9439	0.4	0	0	0
15	female	40	1.73	60	NO	NO	20.0474	0.5	0	0	0.01
16	male	45	1.68	60	NO	NO	21.2585	0.25	0	0	0
17	female	47	1.56	58	NO	NO	23.833	0.25	0	0	0
18	female	32	1.78	65	NO	YES	20.5151	0.33	0	0	0
19	male	45	1.65	47	NO	NO	17.2635	0.17	0	0	0
20	female	28	1.63	55	NO	NO	20.7008	0.33	0	0	0
